# Supplementary material for: Comparative ultrastructure of the antennae and sensory hairs in six species of crayfish
Source: PeerJ. 2023 Mar 7;11:e15006. doi: 10.7717/peerj.15006 (PMC10000303; doi:10.7717/peerj.15006)
Supplement: Supplemental Information 1 [file peerj-11-15006-s001.xlsx]

## Sheet: Sheet1
	Number of sigments	Species name
1	75	Spiny Cheek
2	100	Spiny Cheek
3	106	Spiny Cheek
4	95	Spiny Cheek
5	116	Spiny Cheek
6	164	Spiny Cheek
7	90	Spiny Cheek
8	75	Spiny Cheek
1	87	Dwarf
2	77	Dwarf
3	60	Dwarf
4	75	Dwarf
5	88	Dwarf
6	50	Dwarf
7	86	Dwarf
8	96	Dwarf
9	94	Dwarf
10	51	Dwarf
1	113	Signal
2	101	Signal
3	113	Signal
4	91	Signal
5	106	Signal
6	108	Signal
7	123	Signal
8	91	Signal
9	123	Signal
10	99	Signal
1	309	Red Swamp
2	166	Red Swamp
3	120	Red Swamp
4	128	Red Swamp
5	217	Red Swamp
6	151	Red Swamp
7	133	Red Swamp
8	153	Red Swamp
9	119	Red Swamp
10	125	Red Swamp
1	245	Marbled
2	205	Marbled
3	185	Marbled
4	125	Marbled
5	160	Marbled
6	152	Marbled
7	202	Marbled
8	268	Marbled
9	243	Marbled
10	161	Marbled
1	305	Yabby
2	228	Yabby
3	303	Yabby
4	188	Yabby
5	130	Yabby
6	250	Yabby

## Sheet: Sheet2
	Length of each segment (mm)
Lower part	Middle part	Upper part	Species name
0.259	0.355	0.207	Spiny Cheek
0.281	0.296	0.163	Spiny Cheek
0.296	0.229	0.185	Spiny Cheek
0.266	0.377	0.382	Spiny Cheek
0.248	0.34	0.37	Spiny Cheek
0.347	0.31	0.296	Spiny Cheek
0.226	0.199	0.379	Spiny Cheek
0.24	0.295	0.38	Spiny Cheek
0.215	0.258	0.357	Spiny Cheek
0.256	0.339	0.364	Spiny Cheek
0.284	0.289	0.324	Spiny Cheek
0.229	0.303	0.383	Spiny Cheek
0.218	0.237	0.383	Spiny Cheek
0.308	0.215	0.287	Spiny Cheek
0.233	0.239	0.314	Spiny Cheek
0.208	0.256	0.191	Spiny Cheek
0.323	0.279	0.203	Spiny Cheek
0.248	0.234	0.222	Spiny Cheek
0.303	0.289	0.2	Spiny Cheek
0.301	0.171	0.187	Spiny Cheek
0.212	0.225	0.211	Spiny Cheek
0.335	0.248	0.226	Spiny Cheek
0.273	0.255	0.238	Spiny Cheek
0.281	0.251	0.248	Spiny Cheek
0.226	0.258	0.206	Spiny Cheek
0.292	0.186	0.319	Spiny Cheek
0.209	0.238	0.231	Spiny Cheek
0.238	0.25	0.278	Spiny Cheek
0.297	0.315	0.199	Spiny Cheek
0.285	0.192	0.347	Spiny Cheek
0.226	0.3	0.266	Spiny Cheek
0.238	0.292	0.255	Spiny Cheek
0.368	0.254	0.278	Spiny Cheek
0.183	0.228	0.278	Spiny Cheek
0.342	0.277	0.251	Spiny Cheek
0.29	0.253	0.255	Spiny Cheek
0.378	0.181	0.273	Spiny Cheek
0.276	0.292	0.252	Spiny Cheek
0.25	0.237	0.275	Spiny Cheek
0.267	0.219	0.278	Spiny Cheek
0.258	0.283	0.306	Spiny Cheek
0.273	0.274	0.276	Spiny Cheek
0.179	0.266	0.249	Spiny Cheek
0.177	0.249	0.172	Spiny Cheek
0.305	0.257	0.169	Spiny Cheek
0.32	0.201	0.188	Spiny Cheek
0.32	0.294	0.201	Spiny Cheek
0.261	0.268	0.249	Spiny Cheek
0.231	0.265	0.294	Spiny Cheek
0.223	0.233	0.239	Spiny Cheek
0.283	0.215	0.275	Spiny Cheek
0.362	0.172	0.236	Spiny Cheek
0.283	0.18	0.231	Spiny Cheek
0.241	0.267	0.231	Spiny Cheek
0.231	0.177	0.32	Spiny Cheek
0.235	0.204	0.275	Spiny Cheek
0.334	0.194	0.215	Spiny Cheek
0.297	0.266	0.223	Spiny Cheek
0.271	0.201	0.259	Spiny Cheek
0.259	0.249	0.314	Spiny Cheek
0.313	0.268	0.268	Spiny Cheek
0.223	0.284	0.27	Spiny Cheek
0.359	0.328	0.198	Spiny Cheek
0.305	0.239	0.264	Spiny Cheek
0.246	0.278	0.311	Spiny Cheek
0.308	0.319	0.207	Spiny Cheek
0.298	0.247	0.26	Spiny Cheek
0.225	0.301	0.286	Spiny Cheek
0.249	0.279	0.242	Spiny Cheek
0.317	0.293	0.228	Spiny Cheek
0.308	0.289	0.272	Spiny Cheek
0.229	0.254	0.235	Spiny Cheek
0.199	0.317	0.283	Spiny Cheek
0.241	0.249	0.191	Spiny Cheek
0.226	0.246	0.253	Spiny Cheek
0.31	0.281	0.227	Spiny Cheek
0.236	0.352	0.177	Spiny Cheek
0.318	0.236	0.24	Spiny Cheek
0.254	0.243	0.221	Spiny Cheek
0.352	0.201	0.171	Spiny Cheek
0.25	0.25	0.226	Spiny Cheek
0.233	0.219	0.179	Spiny Cheek
0.29	0.291	0.234	Spiny Cheek
0.238	0.324	0.208	Spiny Cheek
0.238	0.276	0.195	Spiny Cheek
0.324	0.258	0.158	Spiny Cheek
0.304	0.208	0.215	Spiny Cheek
0.312	0.199	0.148	Spiny Cheek
0.213	0.276	0.184	Spiny Cheek
0.223	0.223	0.147	Spiny Cheek
0.325	0.25	0.227	Spiny Cheek
0.3	0.254	0.177	Spiny Cheek
0.265	0.218	0.24	Spiny Cheek
0.235	0.223	0.221	Spiny Cheek
0.233	0.121	0.171	Spiny Cheek
0.283	0.204	0.226	Spiny Cheek
0.35	0.211	0.179	Spiny Cheek
0.283	0.221	0.234	Spiny Cheek
0.241	0.249	0.208	Spiny Cheek
0.23	0.235	0.195	Spiny Cheek
0.235	0.245	0.158	Spiny Cheek
0.336	0.293	0.215	Spiny Cheek
0.297	0.125	0.148	Spiny Cheek
0.271	0.329	0.184	Spiny Cheek
0.268	0.286	0.147	Spiny Cheek
0.309	0.259	0.24	Spiny Cheek
0.288	0.268	0.221	Spiny Cheek
0.251	0.254	0.171	Spiny Cheek
0.249	0.213	0.176	Spiny Cheek
0.317	0.225		Spiny Cheek
0.297	0.248		Spiny Cheek
0.278	0.223		Spiny Cheek
0.245	0.221		Spiny Cheek
0.223	0.33		Spiny Cheek
0.268	0.288		Spiny Cheek
0.278	0.217		Spiny Cheek
0.291			Spiny Cheek
0.288			Spiny Cheek
0.273			Spiny Cheek
0.268			Spiny Cheek
0.218	0.138	0.156	Dwarf
0.16	0.141	0.122	Dwarf
0.146	0.134	0.193	Dwarf
0.168	0.143	0.205	Dwarf
0.143	0.165	0.158	Dwarf
0.139	0.132	0.181	Dwarf
0.147	0.153	0.154	Dwarf
0.181	0.129	0.14	Dwarf
0.115	0.123	0.156	Dwarf
0.136	0.206	0.181	Dwarf
0.159	0.159	0.196	Dwarf
0.131	0.178	0.198	Dwarf
0.117	0.139	0.141	Dwarf
0.194	0.15	0.141	Dwarf
0.181	0.221	0.159	Dwarf
0.163	0.131	0.089	Dwarf
0.141	0.101	0.112	Dwarf
0.126	0.184	0.088	Dwarf
0.147	0.163	0.142	Dwarf
0.16	0.156	0.098	Dwarf
0.14	0.176	0.157	Dwarf
0.127	0.09	0.152	Dwarf
0.18	0.143	0.173	Dwarf
0.132	0.104	0.197	Dwarf
0.155	0.18		Dwarf
0.128	0.162		Dwarf
0.117	0.151		Dwarf
0.157	0.14		Dwarf
0.119	0.1		Dwarf
0.171	0.122		Dwarf
0.176	0.091	0.147	Dwarf
0.143	0.101	0.152	Dwarf
0.111	0.097	0.15	Dwarf
0.148	0.135	0.144	Dwarf
0.133	0.112	0.186	Dwarf
0.099	0.104	0.147	Dwarf
0.126	0.109	0.138	Dwarf
0.147	0.16	0.12	Dwarf
0.185	0.153	0.103	Dwarf
0.122	0.167	0.113	Dwarf
0.117	0.128	0.123	Dwarf
	0.128		Dwarf
0.172	0.14	0.14	Dwarf
0.165	0.113	0.152	Dwarf
0.134	0.137	0.159	Dwarf
0.125	0.1	0.147	Dwarf
0.151	0.134	0.117	Dwarf
0.12	0.18	0.111	Dwarf
0.131	0.125	0.097	Dwarf
0.102	0.094	0.174	Dwarf
0.173	0.07	0.08	Dwarf
0.102	0.125	0.098	Dwarf
0.082	0.116	0.159	Dwarf
0.133	0.116	0.167	Dwarf
0.097	0.138	0.14	Dwarf
0.175	0.132	0.08	Dwarf
0.086	0.133	0.161	Dwarf
0.148	0.176	0.119	Dwarf
0.121	0.149	0.135	Dwarf
0.187	0.163	0.101	Dwarf
0.168	0.125	0.162	Dwarf
0.125	0.184	0.087	Dwarf
0.14	0.154	0.14	Dwarf
0.125	0.167	0.106	Dwarf
0.102	0.098	0.124	Dwarf
0.153	0.127	0.098	Dwarf
0.129	0.108	0.131	Dwarf
0.116	0.161	0.133	Dwarf
0.157	0.113	0.1	Dwarf
0.108	0.09	0.111	Dwarf
0.091	0.12	0.198	Dwarf
0.157	0.126	0.121	Dwarf
0.186	0.163	0.139	Dwarf
0.162	0.152	0.139	Dwarf
0.142	0.171	0.111	Dwarf
0.183	0.161	0.111	Dwarf
0.162	0.168	0.193	Dwarf
0.126	0.156	0.16	Dwarf
0.196	0.137	0.12	Dwarf
0.16	0.164	0.123	Dwarf
0.193	0.107	0.128	Dwarf
0.136	0.115	0.17	Dwarf
0.165	0.208	0.103	Dwarf
0.152	0.174	0.167	Dwarf
0.17	0.138	0.092	Dwarf
0.15	0.125	0.163	Dwarf
0.166	0.106	0.153	Dwarf
0.154	0.176	0.151	Dwarf
0.15	0.164	0.157	Dwarf
0.133	0.17	0.168	Dwarf
0.126	0.127	0.171	Dwarf
0.128	0.118	0.175	Dwarf
0.132	0.076	0.178	Dwarf
0.162	0.104	0.175	Dwarf
0.125	0.135	0.096	Dwarf
0.131	0.114	0.142	Dwarf
0.165	0.153	0.157	Dwarf
0.152	0.124	0.143	Dwarf
0.172	0.113	0.15	Dwarf
0.172	0.161	0.083	Dwarf
0.111	0.115	0.1	Dwarf
0.146	0.117	0.151	Dwarf
0.159	0.129	0.164	Dwarf
0.155	0.129	0.155	Dwarf
0.137	0.142	0.138	Dwarf
0.114	0.192	0.122	Dwarf
0.123	0.186	0.156	Dwarf
0.131	0.12	0.194	Dwarf
0.154	0.183	0.141	Dwarf
0.182	0.116	0.114	Dwarf
0.157	0.186	0.134	Dwarf
0.202	0.153	0.108	Dwarf
0.165	0.162	0.123	Dwarf
0.128	0.166	0.161	Dwarf
0.138	0.15	0.107	Dwarf
0.125	0.164	0.158	Dwarf
0.134	0.174	0.17	Dwarf
0.178	0.138	0.165	Dwarf
0.177	0.177	0.153	Dwarf
0.162	0.18	0.179	Dwarf
0.213	0.15	0.177	Dwarf
0.141	0.183	0.115	Dwarf
0.133	0.179	0.119	Dwarf
0.135	0.124	0.14	Dwarf
0.133	0.144	0.131	Dwarf
0.173	0.13	0.169	Dwarf
0.148	0.109	0.134	Dwarf
0.141	0.132	0.185	Dwarf
0.189	0.157	0.137	Dwarf
0.121	0.191	0.114	Dwarf
0.165	0.135	0.161	Dwarf
0.137	0.164	0.124	Dwarf
0.198	0.174		Dwarf
0.164	0.177		Dwarf
0.163	0.173		Dwarf
0.14	0.17		Dwarf
0.133	0.102		Dwarf
0.107	0.097		Dwarf
0.148	0.121		Dwarf
0.193	0.15		Dwarf
0.163	0.147		Dwarf
0.151	0.134		Dwarf
0.124	0.195		Dwarf
0.121	0.145		Dwarf
0.16	0.143		Dwarf
0.13	0.16		Dwarf
0.181	0.16		Dwarf
0.56	0.639	0.425	Signal
0.563	0.611	0.632	Signal
0.782	0.739	0.295	Signal
0.526	0.691	0.502	Signal
0.733	0.586	0.76	Signal
0.785	0.759	0.429	Signal
0.52	0.585	0.767	Signal
0.631	0.719	0.455	Signal
0.638	0.702	0.659	Signal
0.76	0.647	0.804	Signal
0.607	0.563	0.711	Signal
0.487	0.552	0.795	Signal
0.446	0.572	0.717	Signal
0.657	0.675	0.643	Signal
0.592	0.501	0.667	Signal
0.538	0.654	0.572	Signal
0.904	0.539	0.536	Signal
0.601	0.697	0.349	Signal
0.563	0.719	0.554	Signal
0.666	0.668	0.364	Signal
0.572	0.603	0.547	Signal
0.751	0.556	0.553	Signal
0.613	0.534	0.59	Signal
0.52	0.849	0.577	Signal
0.688	0.584	0.616	Signal
0.59	0.59	0.732	Signal
0.736	0.543	0.64	Signal
0.506	0.561	0.573	Signal
0.807	0.538	0.468	Signal
0.677	0.793	0.56	Signal
0.535	0.52	0.444	Signal
0.501	0.589	0.501	Signal
0.531	0.45	0.348	Signal
0.682	0.743	0.26	Signal
0.528	0.659	0.621	Signal
0.442	0.487	0.515	Signal
0.487	0.64	0.561	Signal
0.541	0.469	0.422	Signal
0.585	0.7	0.654	Signal
0.513	0.655	0.566	Signal
0.539	0.408	0.539	Signal
0.742	0.612	0.717	Signal
0.64	0.534	0.827	Signal
0.617	0.408	0.608	Signal
0.501	0.607	0.526	Signal
0.674	0.566	0.572	Signal
0.608	0.51	0.501	Signal
0.561	0.748	0.581	Signal
0.538	0.561	0.552	Signal
0.557	0.482	0.664	Signal
0.761	0.464	0.682	Signal
0.649	0.422	0.497	Signal
0.589	0.691	0.492	Signal
0.591	0.612	0.576	Signal
0.645	0.556	0.534	Signal
0.459	0.51	0.678	Signal
0.493	0.519	0.552	Signal
0.506	0.776	0.738	Signal
0.696	0.761	0.571	Signal
0.566	0.561	0.464	Signal
0.617	0.659	0.539	Signal
0.59	0.509	0.436	Signal
0.742	0.711	0.501	Signal
0.608	0.619	0.666	Signal
0.529	0.545	0.39	Signal
0.561	0.515	0.476	Signal
0.779	0.535	0.291	Signal
0.552	0.74	0.44	Signal
0.654	0.719	0.284	Signal
0.561	0.575	0.445	Signal
0.577	0.511	0.529	Signal
0.789	0.655	0.356	Signal
0.718	0.734	0.488	Signal
0.514	0.459	0.486	Signal
0.729	0.663	0.374	Signal
0.525	0.657	0.485	Signal
0.79	0.603	0.415	Signal
0.797	0.576	0.659	Signal
0.831	0.791	0.491	Signal
0.597	0.804	0.48	Signal
0.55	0.727	0.325	Signal
0.687	0.747	0.528	Signal
0.563	0.812	0.47	Signal
0.598	0.639	0.576	Signal
0.861	0.853	0.436	Signal
0.821	0.759	0.735	Signal
0.59	0.794	0.612	Signal
0.691	0.572	0.45	Signal
0.771	0.721	0.85	Signal
0.673	0.643	0.569	Signal
0.563	0.682	0.487	Signal
0.44	0.675	0.333	Signal
0.473	0.673	0.482	Signal
0.629	0.643	0.513	Signal
0.548	0.637	0.361	Signal
0.49	0.621	0.546	Signal
0.607	0.583	0.627	Signal
0.482	0.58	0.547	Signal
0.702	0.549	0.435	Signal
0.527	0.507	0.37	Signal
0.484	0.516	0.398	Signal
0.635	0.503	0.675	Signal
0.562	0.49	0.549	Signal
0.583	0.518	0.589	Signal
0.564	0.524	0.783	Signal
0.543	0.5	0.519	Signal
0.567	0.654	0.769	Signal
0.551	0.484	0.65	Signal
0.444	0.466	0.631	Signal
0.502	0.635	0.396	Signal
0.486	0.58	0.561	Signal
0.446	0.746	0.602	Signal
0.465	0.657	0.852	Signal
0.745	0.555	0.648	Signal
0.722	0.614	0.799	Signal
0.562	0.664	0.598	Signal
0.64	0.487	0.712	Signal
0.564	0.598	0.823	Signal
0.458	0.657	0.687	Signal
0.648	0.503	0.647	Signal
0.463	0.711	0.484	Signal
0.429	0.76	0.299	Signal
0.478	0.595	0.339	Signal
0.453	0.652	0.603	Signal
0.53	0.535	0.368	Signal
0.595	0.706	0.444	Signal
0.768	0.844	0.4	Signal
0.522	0.694	0.591	Signal
0.629	0.578	0.69	Signal
0.689	0.53	0.584	Signal
0.586	0.771	0.591	Signal
0.583	0.509	0.445	Signal
0.635	0.506	0.684	Signal
0.595	0.746	0.401	Signal
0.524	0.715	0.631	Signal
0.466	0.648	0.353	Signal
0.583	0.636	0.347	Signal
0.614	0.669	0.329	Signal
0.478	0.654	0.423	Signal
0.533	0.709	0.452	Signal
0.482	0.703	0.428	Signal
0.468	0.731	0.571	Signal
0.478	0.758	0.404	Signal
0.426	0.592	0.447	Signal
0.411	0.624	0.416	Signal
0.601	0.578	0.537	Signal
0.492	0.55	0.523	Signal
0.506	0.527	0.486	Signal
0.445	0.518	0.352	Signal
0.463	0.504	0.481	Signal
0.353	0.369	0.262	Red Swamp
0.313	0.43	0.224	Red Swamp
0.506	0.343	0.208	Red Swamp
0.343	0.28	0.259	Red Swamp
0.426	0.367	0.284	Red Swamp
0.458	0.334	0.227	Red Swamp
0.407	0.291	0.292	Red Swamp
0.422	0.357	0.224	Red Swamp
0.342	0.332	0.259	Red Swamp
0.443	0.456	0.25	Red Swamp
0.329	0.291	0.262	Red Swamp
0.377	0.454	0.288	Red Swamp
0.479	0.354	0.32	Red Swamp
0.326	0.323	0.301	Red Swamp
0.38	0.454	0.32	Red Swamp
0.369	0.279	0.215	Red Swamp
0.288	0.353	0.331	Red Swamp
0.37	0.375	0.245	Red Swamp
0.297	0.387	0.293	Red Swamp
0.3	0.301	0.351	Red Swamp
0.318	0.322	0.274	Red Swamp
0.325	0.31	0.302	Red Swamp
0.267	0.279	0.374	Red Swamp
0.351	0.257	0.288	Red Swamp
0.381	0.381	0.354	Red Swamp
0.29	0.31	0.297	Red Swamp
0.314	0.384	0.367	Red Swamp
0.26	0.347	0.325	Red Swamp
0.358	0.295	0.391	Red Swamp
0.396	0.362	0.293	Red Swamp
0.397	0.259	0.289	Red Swamp
0.367	0.297	0.304	Red Swamp
0.393	0.342	0.308	Red Swamp
0.382	0.33	0.322	Red Swamp
0.33	0.3	0.348	Red Swamp
0.393	0.307	0.308	Red Swamp
0.348	0.381	0.29	Red Swamp
0.36	0.337	0.3	Red Swamp
0.385	0.419	0.315	Red Swamp
0.33	0.415	0.352	Red Swamp
0.352	0.289	0.359	Red Swamp
0.368	0.299	0.364	Red Swamp
0.457	0.306	0.349	Red Swamp
0.294	0.286	0.272	Red Swamp
0.267	0.406	0.274	Red Swamp
0.483	0.427	0.319	Red Swamp
0.366	0.4	0.381	Red Swamp
0.488	0.355	0.326	Red Swamp
0.412	0.344	0.357	Red Swamp
0.422	0.251	0.399	Red Swamp
0.359	0.392	0.32	Red Swamp
0.374	0.396	0.394	Red Swamp
0.363	0.351	0.326	Red Swamp
0.378	0.313	0.324	Red Swamp
0.526	0.423	0.277	Red Swamp
0.378	0.407	0.361	Red Swamp
0.323	0.382	0.265	Red Swamp
0.359	0.361	0.304	Red Swamp
0.274	0.299	0.363	Red Swamp
0.315	0.389	0.341	Red Swamp
0.464	0.379	0.221	Red Swamp
0.365	0.313	0.247	Red Swamp
0.361	0.317	0.15	Red Swamp
0.416	0.439	0.211	Red Swamp
0.318	0.346	0.258	Red Swamp
0.313	0.372	0.211	Red Swamp
0.328	0.299	0.194	Red Swamp
0.383	0.281	0.261	Red Swamp
0.39	0.251	0.26	Red Swamp
0.291	0.266	0.253	Red Swamp
0.291	0.314	0.214	Red Swamp
0.287	0.33	0.247	Red Swamp
0.357	0.299	0.24	Red Swamp
0.313	0.281	0.232	Red Swamp
0.32	0.318	0.194	Red Swamp
0.292	0.361	0.356	Red Swamp
0.381	0.314	0.302	Red Swamp
0.381	0.349	0.343	Red Swamp
0.353	0.304	0.259	Red Swamp
0.337	0.263	0.307	Red Swamp
0.428	0.336	0.28	Red Swamp
0.297	0.282	0.314	Red Swamp
0.331	0.317	0.292	Red Swamp
0.315	0.307	0.307	Red Swamp
0.373	0.294	0.324	Red Swamp
0.306	0.29	0.236	Red Swamp
0.318	0.282	0.273	Red Swamp
0.356	0.26	0.259	Red Swamp
0.353	0.26	0.287	Red Swamp
0.287	0.287	0.26	Red Swamp
0.345	0.297	0.184	Red Swamp
0.315	0.314	0.325	Red Swamp
0.302	0.319	0.201	Red Swamp
0.395	0.271	0.182	Red Swamp
0.292	0.294	0.232	Red Swamp
0.31	0.314	0.248	Red Swamp
0.346	0.258	0.243	Red Swamp
0.223	0.236	0.187	Red Swamp
0.3	0.242	0.205	Red Swamp
0.233	0.278	0.342	Red Swamp
0.297	0.271	0.251	Red Swamp
0.244	0.253	0.267	Red Swamp
0.329	0.264	0.363	Red Swamp
0.258	0.306	0.255	Red Swamp
0.304	0.317	0.353	Red Swamp
0.266	0.236	0.22	Red Swamp
0.269	0.271	0.242	Red Swamp
0.343	0.287	0.188	Red Swamp
0.334	0.201	0.222	Red Swamp
0.278	0.228	0.247	Red Swamp
0.276	0.223	0.218	Red Swamp
0.341	0.331	0.255	Red Swamp
0.258	0.245	0.217	Red Swamp
0.282	0.265	0.226	Red Swamp
0.257	0.221	0.206	Red Swamp
0.26	0.223	0.225	Red Swamp
0.307	0.214	0.236	Red Swamp
0.252	0.331	0.296	Red Swamp
0.245	0.269	0.245	Red Swamp
0.354	0.263	0.302	Red Swamp
0.292	0.285	0.19	Red Swamp
0.259	0.352	0.317	Red Swamp
0.31	0.245	0.225	Red Swamp
0.299	0.223	0.248	Red Swamp
0.373	0.269	0.314	Red Swamp
0.366	0.277	0.281	Red Swamp
0.343	0.291	0.223	Red Swamp
0.292	0.319	0.367	Red Swamp
0.289	0.301	0.338	Red Swamp
0.334	0.276	0.224	Red Swamp
0.307	0.317	0.26	Red Swamp
0.381	0.266	0.262	Red Swamp
0.325	0.354	0.249	Red Swamp
0.362	0.201	0.34	Red Swamp
0.384	0.182	0.285	Red Swamp
0.342	0.279	0.324	Red Swamp
0.278	0.353	0.297	Red Swamp
0.351	0.375	0.367	Red Swamp
0.313	0.387	0.352	Red Swamp
0.273	0.321	0.391	Red Swamp
0.376	0.302	0.293	Red Swamp
0.302	0.31	0.245	Red Swamp
0.299	0.279	0.255	Red Swamp
0.342	0.257	0.291	Red Swamp
0.406	0.381	0.326	Red Swamp
0.319	0.31	0.314	Red Swamp
0.311	0.39	0.198	Red Swamp
0.28	0.347	0.196	Red Swamp
0.366	0.315	0.302	Red Swamp
0.268	0.302	0.299	Red Swamp
0.214	0.292	0.216	Marbled
0.281	0.209	0.205	Marbled
0.236	0.245	0.248	Marbled
0.219	0.247	0.241	Marbled
0.184	0.191	0.2	Marbled
0.208	0.234	0.192	Marbled
0.199	0.188	0.217	Marbled
0.261	0.178	0.179	Marbled
0.196	0.19	0.165	Marbled
0.201	0.121	0.135	Marbled
0.18	0.126	0.172	Marbled
0.263	0.167	0.198	Marbled
0.174	0.138	0.202	Marbled
0.24	0.193	0.21	Marbled
0.187	0.228	0.145	Marbled
0.256	0.244	0.201	Marbled
0.205	0.237	0.275	Marbled
0.249	0.258	0.271	Marbled
0.225	0.174	0.198	Marbled
0.233	0.179	0.178	Marbled
0.198	0.206	0.191	Marbled
0.208	0.184	0.223	Marbled
0.194	0.19	0.167	Marbled
0.246	0.238	0.247	Marbled
0.241	0.268	0.149	Marbled
0.265	0.266	0.176	Marbled
0.216	0.199	0.231	Marbled
0.241	0.201	0.248	Marbled
0.191	0.177	0.127	Marbled
0.257	0.159	0.142	Marbled
0.282	0.263	0.21	Marbled
0.245	0.246	0.182	Marbled
0.198	0.208	0.201	Marbled
0.273	0.182	0.205	Marbled
0.19	0.262	0.154	Marbled
0.273	0.21	0.172	Marbled
0.231	0.246	0.163	Marbled
0.214	0.249	0.149	Marbled
0.244	0.23	0.202	Marbled
0.216	0.196	0.178	Marbled
0.246	0.201	0.128	Marbled
0.243	0.187	0.211	Marbled
0.218	0.249	0.146	Marbled
0.237	0.189	0.163	Marbled
0.2	0.181	0.167	Marbled
0.252	0.267	0.299	Marbled
0.326	0.271	0.26	Marbled
0.228	0.185	0.283	Marbled
0.325	0.215	0.186	Marbled
0.293	0.269	0.296	Marbled
0.268	0.167	0.185	Marbled
0.225	0.235	0.255	Marbled
0.268	0.303	0.242	Marbled
0.269	0.221	0.271	Marbled
0.275	0.258	0.265	Marbled
0.338	0.327	0.181	Marbled
0.263	0.291	0.189	Marbled
0.309	0.261	0.246	Marbled
0.25	0.214	0.178	Marbled
0.3	0.304	0.196	Marbled
0.373	0.277	0.159	Marbled
0.375	0.287	0.167	Marbled
0.291	0.221	0.159	Marbled
0.266	0.217	0.221	Marbled
0.3	0.208	0.154	Marbled
0.241	0.259	0.134	Marbled
0.205	0.182	0.167	Marbled
0.293	0.242	0.229	Marbled
0.258	0.236	0.146	Marbled
0.217	0.189	0.18	Marbled
0.246	0.163	0.171	Marbled
0.254	0.235	0.208	Marbled
0.299	0.188	0.208	Marbled
0.28	0.226	0.167	Marbled
0.237	0.191	0.152	Marbled
0.252	0.203	0.258	Marbled
0.255	0.219	0.16	Marbled
0.198	0.205	0.245	Marbled
0.164	0.248	0.198	Marbled
0.199	0.276	0.274	Marbled
0.217	0.191	0.234	Marbled
0.19	0.274	0.202	Marbled
0.203	0.281	0.2	Marbled
0.156	0.22	0.188	Marbled
0.213	0.203	0.201	Marbled
0.175	0.301	0.148	Marbled
0.258	0.18	0.22	Marbled
0.22	0.243	0.14	Marbled
0.147	0.192	0.224	Marbled
0.157	0.208	0.185	Marbled
0.291	0.335	0.257	Marbled
0.234	0.21	0.223	Marbled
0.237	0.274	0.3	Marbled
0.283	0.204	0.27	Marbled
0.229	0.294	0.25	Marbled
0.258	0.21	0.312	Marbled
0.269	0.223	0.229	Marbled
0.239	0.26	0.195	Marbled
0.222	0.241	0.238	Marbled
0.241	0.229	0.263	Marbled
0.243	0.26	0.226	Marbled
0.294	0.224	0.284	Marbled
0.204	0.251	0.291	Marbled
0.249	0.171	0.207	Marbled
0.248	0.207	0.201	Marbled
0.313	0.212	0.232	Marbled
0.258	0.288	0.149	Marbled
0.185	0.217	0.188	Marbled
0.272	0.194	0.114	Marbled
0.205	0.146	0.223	Marbled
0.307	0.219	0.149	Marbled
0.257	0.19	0.15	Marbled
0.214	0.182	0.184	Marbled
0.202	0.236	0.168	Marbled
0.289	0.187	0.128	Marbled
0.233	0.14	0.248	Marbled
0.206	0.238	0.162	Marbled
0.218	0.163	0.257	Marbled
0.28	0.258	0.245	Marbled
0.198	0.171	0.223	Marbled
0.239	0.226	0.14	Marbled
0.232	0.214	0.279	Marbled
0.291	0.259	0.277	Marbled
0.157	0.219	0.265	Marbled
0.219	0.124	0.16	Marbled
0.123	0.157	0.173	Marbled
0.192	0.159	0.173	Marbled
0.191	0.169	0.172	Marbled
0.212	0.151	0.194	Marbled
0.22	0.177	0.251	Marbled
0.147	0.14	0.235	Marbled
0.182	0.168	0.17	Marbled
0.177	0.198	0.165	Marbled
0.229	0.135	0.193	Marbled
0.213	0.143	0.241	Marbled
0.258	0.173	0.163	Marbled
0.221	0.178	0.163	Marbled
0.224	0.254	0.177	Marbled
0.264	0.248	0.225	Marbled
0.229	0.183	0.168	Marbled
0.177	0.256	0.174	Marbled
0.192	0.17	0.173	Marbled
0.265	0.181	0.24	Marbled
0.236	0.188	0.129	Marbled
0.182	0.242	0.152	Marbled
0.245	0.179	0.144	Marbled
0.186	0.161	0.131	Marbled
0.213	0.171	0.207	Marbled
0.24	0.236	0.151	Marbled
0.21	0.195	0.221	Marbled
0.258	0.217	0.247	Yabby
0.263	0.218	0.243	Yabby
0.209	0.195	0.258	Yabby
0.234	0.283	0.243	Yabby
0.229	0.247	0.32	Yabby
0.181	0.254	0.313	Yabby
0.244	0.265	0.302	Yabby
0.192	0.28	0.331	Yabby
0.199	0.265	0.295	Yabby
0.211	0.214	0.173	Yabby
0.192	0.217	0.261	Yabby
0.214	0.239	0.243	Yabby
0.184	0.217	0.306	Yabby
0.203	0.28	0.243	Yabby
0.262	0.247	0.225	Yabby
0.276	0.269	0.239	Yabby
0.22	0.3	0.257	Yabby
0.264	0.242	0.259	Yabby
0.196	0.237	0.245	Yabby
0.27	0.284	0.215	Yabby
0.175	0.227	0.218	Yabby
0.228	0.29	0.301	Yabby
0.279	0.234	0.191	Yabby
0.277	0.286	0.224	Yabby
0.269	0.204	0.296	Yabby
0.199	0.26	0.234	Yabby
0.283	0.27	0.242	Yabby
0.185	0.219	0.272	Yabby
0.265	0.278	0.297	Yabby
0.233	0.251	0.209	Yabby
0.184	0.325	0.264	Yabby
0.204	0.341	0.277	Yabby
0.275	0.307	0.244	Yabby
0.253	0.307	0.197	Yabby
0.237	0.307	0.277	Yabby
0.236	0.233	0.286	Yabby
0.282	0.23	0.241	Yabby
0.27	0.211	0.203	Yabby
0.205	0.273	0.156	Yabby
0.208	0.294	0.264	Yabby
0.281	0.338	0.223	Yabby
0.293	0.298	0.224	Yabby
0.242	0.328	0.302	Yabby
0.251	0.375	0.302	Yabby
0.249	0.271	0.286	Yabby
0.177	0.235	0.254	Yabby
0.209	0.239	0.289	Yabby
0.253	0.31	0.32	Yabby
0.253	0.312	0.267	Yabby
0.207	0.267	0.359	Yabby
0.233	0.247	0.348	Yabby
0.279	0.222	0.283	Yabby
0.259	0.313	0.345	Yabby
0.235	0.34	0.257	Yabby
0.302	0.282	0.274	Yabby
0.229	0.251	0.326	Yabby
0.217	0.241	0.335	Yabby
0.203	0.265	0.347	Yabby
0.239	0.249	0.29	Yabby
0.267	0.326	0.283	Yabby
0.178	0.229	0.169	Yabby
0.154	0.229	0.203	Yabby
0.215	0.197	0.221	Yabby
0.173	0.254	0.254	Yabby
0.169	0.242	0.18	Yabby
0.212	0.212	0.214	Yabby
0.162	0.257	0.254	Yabby
0.224	0.218	0.256	Yabby
0.217	0.199	0.279	Yabby
0.235	0.203	0.21	Yabby
0.166	0.295	0.234	Yabby
0.241	0.228	0.312	Yabby
0.213	0.275	0.231	Yabby
0.158	0.182	0.255	Yabby
0.241	0.211	0.22	Yabby
0.288	0.284	0.29	Yabby
0.253	0.225	0.299	Yabby
0.262	0.318	0.241	Yabby
0.244	0.251	0.308	Yabby
0.188	0.288	0.302	Yabby
0.279	0.277	0.218	Yabby
0.26	0.228	0.228	Yabby
0.204	0.342	0.347	Yabby
0.2	0.279	0.296	Yabby
0.137	0.202	0.25	Yabby
0.278	0.326	0.228	Yabby
0.27	0.303	0.323	Yabby
0.205	0.228	0.235	Yabby
0.208	0.225	0.315	Yabby
0.2	0.326	0.281	Yabby

## Sheet: Sheet3
	Width of each segment (mm)
Lower part	Middle part	Upper part	Species name
0.637	0.336	0.197	Spiny Cheek
0.654	0.313	0.182	Spiny Cheek
0.652	0.322	0.18	Spiny Cheek
0.714	0.32	0.205	Spiny Cheek
0.657	0.313	0.21	Spiny Cheek
0.618	0.285	0.192	Spiny Cheek
0.608	0.279	0.214	Spiny Cheek
0.588	0.283	0.184	Spiny Cheek
0.552	0.245	0.218	Spiny Cheek
0.544	0.233	0.207	Spiny Cheek
0.511	0.241	0.187	Spiny Cheek
0.499	0.37	0.212	Spiny Cheek
0.424	0.378	0.226	Spiny Cheek
0.405	0.377	0.223	Spiny Cheek
0.494	0.381	0.23	Spiny Cheek
0.608	0.234	0.138	Spiny Cheek
0.616	0.249	0.155	Spiny Cheek
0.61	0.243	0.153	Spiny Cheek
0.562	0.245	0.169	Spiny Cheek
0.561	0.254	0.169	Spiny Cheek
0.529	0.256	0.172	Spiny Cheek
0.52	0.268	0.184	Spiny Cheek
0.515	0.288	0.186	Spiny Cheek
0.505	0.297	0.197	Spiny Cheek
0.481	0.286	0.203	Spiny Cheek
0.453	0.311	0.203	Spiny Cheek
0.436	0.317	0.207	Spiny Cheek
0.412	0.323	0.201	Spiny Cheek
0.418	0.345	0.214	Spiny Cheek
0.401	0.341	0.228	Spiny Cheek
0.589	0.379	0.118	Spiny Cheek
0.586	0.361	0.135	Spiny Cheek
0.507	0.356	0.149	Spiny Cheek
0.598	0.355	0.181	Spiny Cheek
0.576	0.339	0.178	Spiny Cheek
0.569	0.331	0.213	Spiny Cheek
0.559	0.333	0.204	Spiny Cheek
0.525	0.319	0.231	Spiny Cheek
0.498	0.301	0.234	Spiny Cheek
0.482	0.29	0.251	Spiny Cheek
0.448	0.301	0.254	Spiny Cheek
0.452	0.282	0.249	Spiny Cheek
0.441	0.278	0.243	Spiny Cheek
0.427	0.27	0.244	Spiny Cheek
0.397	0.268	0.258	Spiny Cheek
0.681	0.336	0.243	Spiny Cheek
0.629	0.323	0.24	Spiny Cheek
0.623	0.334	0.238	Spiny Cheek
0.572	0.311	0.231	Spiny Cheek
0.547	0.326	0.227	Spiny Cheek
0.546	0.308	0.223	Spiny Cheek
0.512	0.291	0.208	Spiny Cheek
0.491	0.272	0.198	Spiny Cheek
0.473	0.285	0.178	Spiny Cheek
0.449	0.279	0.175	Spiny Cheek
0.432	0.262	0.168	Spiny Cheek
0.402	0.244	0.187	Spiny Cheek
0.382	0.238	0.169	Spiny Cheek
0.373	0.252	0.168	Spiny Cheek
0.36	0.239	0.165	Spiny Cheek
0.368	0.272	0.185	Spiny Cheek
0.387	0.282	0.192	Spiny Cheek
0.381	0.294	0.195	Spiny Cheek
0.408	0.319	0.203	Spiny Cheek
0.423	0.311	0.219	Spiny Cheek
0.46	0.311	0.206	Spiny Cheek
0.432	0.331	0.216	Spiny Cheek
0.456	0.332	0.224	Spiny Cheek
0.465	0.325	0.22	Spiny Cheek
0.498	0.343	0.225	Spiny Cheek
0.54	0.34	0.232	Spiny Cheek
0.578	0.344	0.239	Spiny Cheek
0.656	0.357	0.25	Spiny Cheek
0.662	0.33	0.241	Spiny Cheek
0.712	0.371	0.241	Spiny Cheek
0.56	0.25	0.121	Spiny Cheek
0.556	0.237	0.114	Spiny Cheek
0.533	0.248	0.133	Spiny Cheek
0.483	0.264	0.139	Spiny Cheek
0.49	0.261	0.116	Spiny Cheek
0.47	0.268	0.142	Spiny Cheek
0.45	0.264	0.162	Spiny Cheek
0.435	0.291	0.165	Spiny Cheek
0.421	0.29	0.159	Spiny Cheek
0.413	0.3	0.178	Spiny Cheek
0.397	0.317	0.184	Spiny Cheek
0.37	0.317	0.183	Spiny Cheek
0.364	0.329	0.181	Spiny Cheek
0.369	0.352	0.181	Spiny Cheek
0.372	0.353	0.186	Spiny Cheek
0.673	0.34	0.212	Spiny Cheek
0.651	0.323	0.226	Spiny Cheek
0.652	0.312	0.223	Spiny Cheek
0.614	0.299	0.23	Spiny Cheek
0.657	0.313	0.203	Spiny Cheek
0.618	0.285	0.219	Spiny Cheek
0.608	0.279	0.206	Spiny Cheek
0.588	0.283	0.226	Spiny Cheek
0.552	0.245	0.228	Spiny Cheek
0.544	0.233	0.195	Spiny Cheek
0.513	0.241	0.192	Spiny Cheek
0.499	0.37	0.188	Spiny Cheek
0.424	0.378	0.181	Spiny Cheek
0.415	0.37	0.198	Spiny Cheek
0.492	0.382	0.201	Spiny Cheek
0.655	0.346	0.22	Spiny Cheek
0.611	0.331	0.215	Spiny Cheek
0.652	0.321	0.194	Spiny Cheek
0.614	0.311	0.195	Spiny Cheek
0.657	0.302		Spiny Cheek
0.618	0.284		Spiny Cheek
0.608	0.287		Spiny Cheek
0.586	0.275		Spiny Cheek
0.552	0.279		Spiny Cheek
0.544	0.283		Spiny Cheek
0.511	0.245		Spiny Cheek
0.497			Spiny Cheek
0.434			Spiny Cheek
0.415			Spiny Cheek
0.404			Spiny Cheek
0.217	0.062	0.054	Dwarf
0.216	0.058	0.052	Dwarf
0.21	0.12	0.054	Dwarf
0.193	0.055	0.051	Dwarf
0.201	0.06	0.054	Dwarf
0.189	0.053	0.046	Dwarf
0.174	0.053	0.04	Dwarf
0.175	0.054	0.04	Dwarf
0.164	0.057	0.031	Dwarf
0.15	0.117	0.03	Dwarf
0.154	0.11	0.028	Dwarf
0.141	0.108	0.026	Dwarf
0.126	0.102	0.025	Dwarf
0.127	0.1	0.036	Dwarf
0.123	0.099	0.037	Dwarf
0.219	0.09	0.071	Dwarf
0.222	0.082	0.074	Dwarf
0.201	0.078	0.074	Dwarf
0.194	0.082	0.068	Dwarf
0.198	0.1	0.065	Dwarf
0.187	0.101	0.07	Dwarf
0.183	0.101	0.05	Dwarf
0.174	0.114	0.061	Dwarf
0.182	0.113	0.063	Dwarf
0.162	0.111		Dwarf
0.164	0.107		Dwarf
0.155	0.116		Dwarf
0.157	0.12		Dwarf
0.159	0.125		Dwarf
0.153	0.129		Dwarf
0.164	0.104	0.085	Dwarf
0.167	0.111	0.074	Dwarf
0.151	0.121	0.089	Dwarf
0.155	0.117	0.079	Dwarf
0.151	0.104	0.087	Dwarf
0.151	0.11	0.092	Dwarf
0.151	0.106	0.105	Dwarf
0.146	0.107	0.089	Dwarf
0.146	0.136	0.094	Dwarf
0.146	0.134	0.088	Dwarf
0.145	0.121	0.97	Dwarf
	0.144		Dwarf
0.2	0.124	0.062	Dwarf
0.207	0.121	0.058	Dwarf
0.195	0.115	0.064	Dwarf
0.194	0.103	0.064	Dwarf
0.182	0.108	0.069	Dwarf
0.176	0.092	0.065	Dwarf
0.169	0.103	0.074	Dwarf
0.168	0.11	0.079	Dwarf
0.168	0.105	0.076	Dwarf
0.159	0.099	0.078	Dwarf
0.163	0.097	0.078	Dwarf
0.161	0.097	0.081	Dwarf
0.148	0.094	0.088	Dwarf
0.131	0.092	0.064	Dwarf
0.128	0.093	0.066	Dwarf
0.269	0.128	0.07	Dwarf
0.259	0.132	0.067	Dwarf
0.231	0.135	0.073	Dwarf
0.226	0.131	0.077	Dwarf
0.209	0.13	0.074	Dwarf
0.192	0.128	0.082	Dwarf
0.18	0.127	0.084	Dwarf
0.173	0.124	0.085	Dwarf
0.17	0.115	0.085	Dwarf
0.17	0.116	0.087	Dwarf
0.158	0.113	0.094	Dwarf
0.154	0.102	0.091	Dwarf
0.148	0.103	0.09	Dwarf
0.148	0.101	0.094	Dwarf
0.136	0.095	0.099	Dwarf
0.167	0.127	0.078	Dwarf
0.171	0.134	0.082	Dwarf
0.175	0.123	0.096	Dwarf
0.174	0.131	0.096	Dwarf
0.184	0.137	0.108	Dwarf
0.189	0.141	0.106	Dwarf
0.198	0.143	0.107	Dwarf
0.202	0.14	0.113	Dwarf
0.203	0.147	0.112	Dwarf
0.208	0.149	0.098	Dwarf
0.2	0.152	0.116	Dwarf
0.212	0.154	0.107	Dwarf
0.216	0.163	0.112	Dwarf
0.185	0.162	0.113	Dwarf
0.191	0.159	0.112	Dwarf
0.218	0.133	0.058	Dwarf
0.212	0.135	0.057	Dwarf
0.199	0.137	0.056	Dwarf
0.199	0.126	0.058	Dwarf
0.192	0.126	0.06	Dwarf
0.185	0.128	0.062	Dwarf
0.185	0.12	0.068	Dwarf
0.177	0.121	0.082	Dwarf
0.172	0.118	0.091	Dwarf
0.169	0.117	0.094	Dwarf
0.165	0.109	0.097	Dwarf
0.158	0.109	0.073	Dwarf
0.158	0.103	0.076	Dwarf
0.157	0.099	0.082	Dwarf
0.15	0.096	0.077	Dwarf
0.238	0.136	0.086	Dwarf
0.242	0.125	0.072	Dwarf
0.236	0.127	0.074	Dwarf
0.214	0.121	0.071	Dwarf
0.193	0.127	0.075	Dwarf
0.173	0.122	0.069	Dwarf
0.173	0.107	0.069	Dwarf
0.178	0.114	0.066	Dwarf
0.166	0.103	0.063	Dwarf
0.164	0.103	0.064	Dwarf
0.154	0.101	0.074	Dwarf
0.143	0.099	0.071	Dwarf
0.147	0.098	0.076	Dwarf
0.14	0.09	0.077	Dwarf
0.142	0.093	0.072	Dwarf
0.204	0.119	0.097	Dwarf
0.194	0.117	0.09	Dwarf
0.191	0.123	0.088	Dwarf
0.183	0.112	0.083	Dwarf
0.17	0.108	0.078	Dwarf
0.172	0.114	0.079	Dwarf
0.163	0.109	0.078	Dwarf
0.164	0.109	0.068	Dwarf
0.164	0.107	0.066	Dwarf
0.147	0.101	0.077	Dwarf
0.148	0.097	0.071	Dwarf
0.133	0.106	0.064	Dwarf
0.139	0.1	0.06	Dwarf
0.132	0.092	0.058	Dwarf
0.129	0.093	0.058	Dwarf
0.214	0.138		Dwarf
0.194	0.131		Dwarf
0.19	0.136		Dwarf
0.182	0.126		Dwarf
0.174	0.131		Dwarf
0.178	0.125		Dwarf
0.17	0.124		Dwarf
0.172	0.108		Dwarf
0.161	0.119		Dwarf
0.149	0.124		Dwarf
0.158	0.118		Dwarf
0.157	0.12		Dwarf
0.146	0.114		Dwarf
0.143	0.116		Dwarf
0.141	0.118		Dwarf
1.429	0.861	0.185	Signal
1.362	0.839	0.212	Signal
1.333	0.81	0.211	Signal
1.268	0.791	0.233	Signal
1.2	0.734	0.25	Signal
1.168	0.75	0.247	Signal
1.095	0.734	0.259	Signal
1.045	0.696	0.275	Signal
1.067	0.683	0.266	Signal
1.043	0.687	0.284	Signal
1.018	0.661	0.312	Signal
0.964	0.676	0.322	Signal
0.9	0.629	0.331	Signal
0.87	0.639	0.352	Signal
0.898	0.611	0.365	Signal
1.429	0.933	0.249	Signal
1.421	0.915	0.242	Signal
1.469	0.969	0.241	Signal
1.412	0.9	0.286	Signal
1.365	0.859	0.288	Signal
1.348	0.849	0.336	Signal
1.287	0.849	0.324	Signal
1.268	0.789	0.292	Signal
1.201	0.798	0.315	Signal
1.19	0.742	0.39	Signal
1.261	0.747	0.431	Signal
1.186	0.733	0.416	Signal
1.133	0.659	0.495	Signal
1.111	0.607	0.457	Signal
1.088	0.586	0.526	Signal
1.386	0.697	0.169	Signal
1.446	0.678	0.178	Signal
1.4	0.65	0.227	Signal
1.273	0.642	0.241	Signal
1.276	0.608	0.209	Signal
1.225	0.575	0.209	Signal
1.235	0.539	0.278	Signal
1.155	0.576	0.301	Signal
1.145	0.595	0.32	Signal
1.105	0.59	0.315	Signal
1.064	0.706	0.357	Signal
1.055	0.524	0.357	Signal
1.02	0.734	0.344	Signal
0.999	0.724	0.343	Signal
0.946	0.727	0.352	Signal
1.132	0.807	0.334	Signal
1.243	0.785	0.349	Signal
1.303	0.737	0.348	Signal
1.249	0.761	0.316	Signal
1.267	0.747	0.315	Signal
1.222	0.719	0.344	Signal
1.178	0.686	0.362	Signal
1.142	0.692	0.343	Signal
1.104	0.696	0.357	Signal
1.09	0.668	0.385	Signal
1.012	0.635	0.399	Signal
1.002	0.603	0.422	Signal
0.988	0.631	0.413	Signal
0.96	0.575	0.445	Signal
0.964	0.59	0.422	Signal
1.155	0.473	0.215	Signal
1.217	0.515	0.196	Signal
1.216	0.489	0.193	Signal
1.145	0.529	0.236	Signal
1.081	0.515	0.251	Signal
1.109	0.559	0.266	Signal
1.053	0.579	0.275	Signal
1.039	0.59	0.266	Signal
1.007	0.572	0.263	Signal
0.965	0.524	0.315	Signal
0.941	0.515	0.322	Signal
0.918	0.499	0.343	Signal
0.922	0.439	0.337	Signal
0.887	0.475	0.372	Signal
0.816	0.392	0.378	Signal
1.289	0.769	0.149	Signal
1.261	0.73	0.159	Signal
1.259	0.739	0.174	Signal
1.186	0.695	0.208	Signal
1.159	0.693	0.23	Signal
1.108	0.63	0.228	Signal
1.106	0.559	0.249	Signal
1.056	0.524	0.263	Signal
1.062	0.552	0.297	Signal
1.023	0.562	0.301	Signal
0.95	0.641	0.317	Signal
0.979	0.564	0.333	Signal
0.968	0.542	0.252	Signal
0.926	0.747	0.28	Signal
0.915	0.76	0.272	Signal
1.455	0.653	0.184	Signal
1.449	0.392	0.216	Signal
1.449	0.592	0.226	Signal
1.363	0.449	0.241	Signal
1.336	0.471	0.247	Signal
1.231	0.696	0.256	Signal
1.222	0.8	0.262	Signal
1.153	0.742	0.284	Signal
1.119	0.62	0.29	Signal
1.093	0.451	0.308	Signal
1.105	0.681	0.327	Signal
1.057	0.56	0.337	Signal
1.061	0.643	0.305	Signal
0.944	0.543	0.364	Signal
0.94	0.719	0.37	Signal
1.245	0.592	0.328	Signal
1.3	0.592	0.318	Signal
1.25	0.601	0.352	Signal
1.254	0.611	0.358	Signal
1.241	0.61	0.387	Signal
1.212	0.629	0.402	Signal
1.16	0.638	0.403	Signal
1.158	0.676	0.411	Signal
1.104	0.703	0.438	Signal
1.064	0.712	0.456	Signal
1.064	0.712	0.475	Signal
1.028	0.759	0.506	Signal
0.962	0.768	0.518	Signal
0.973	0.788	0.546	Signal
0.935	0.814	0.555	Signal
1.416	0.909	0.174	Signal
1.36	0.888	0.177	Signal
1.344	0.871	0.202	Signal
1.391	0.87	0.227	Signal
1.337	0.854	0.218	Signal
1.309	0.819	0.223	Signal
1.265	0.771	0.229	Signal
1.228	0.76	0.26	Signal
1.204	0.705	0.271	Signal
1.195	0.687	0.276	Signal
1.131	0.706	0.295	Signal
1.105	0.631	0.309	Signal
1.067	0.66	0.308	Signal
1.069	0.639	0.313	Signal
1.053	0.602	0.324	Signal
1.122	0.537	0.135	Signal
1.101	0.541	0.14	Signal
1.094	0.546	0.165	Signal
1.067	0.602	0.149	Signal
1.037	0.583	0.177	Signal
1.01	0.606	0.213	Signal
1.083	0.592	0.21	Signal
1.051	0.652	0.229	Signal
1.022	0.629	0.245	Signal
0.962	0.684	0.271	Signal
0.968	0.68	0.303	Signal
0.965	0.699	0.541	Signal
0.962	0.698	0.435	Signal
0.938	0.722	0.472	Signal
0.928	0.754	0.472	Signal
1.271	0.766	0.351	Red Swamp
1.326	0.711	0.17	Red Swamp
1.358	0.707	0.179	Red Swamp
1.303	0.71	0.208	Red Swamp
1.234	0.659	0.23	Red Swamp
1.197	0.657	0.23	Red Swamp
1.108	0.604	0.251	Red Swamp
1.088	0.604	0.263	Red Swamp
1.029	0.594	0.285	Red Swamp
0.99	0.589	0.272	Red Swamp
1.004	0.576	0.298	Red Swamp
0.994	0.767	0.291	Red Swamp
0.975	0.799	0.317	Red Swamp
0.942	0.847	0.339	Red Swamp
0.917	0.815	0.345	Red Swamp
0.971	0.694	0.235	Red Swamp
0.988	0.57	0.224	Red Swamp
0.966	0.583	0.273	Red Swamp
0.998	0.598	0.264	Red Swamp
0.98	0.601	0.264	Red Swamp
0.972	0.604	0.28	Red Swamp
0.979	0.604	0.304	Red Swamp
0.907	0.616	0.31	Red Swamp
0.892	0.641	0.329	Red Swamp
0.855	0.632	0.362	Red Swamp
0.842	0.526	0.375	Red Swamp
0.842	0.567	0.395	Red Swamp
0.755	0.558	0.398	Red Swamp
0.746	0.591	0.41	Red Swamp
0.716	0.65	0.253	Red Swamp
1.212	0.645	0.247	Red Swamp
1.227	0.637	0.346	Red Swamp
1.148	0.617	0.361	Red Swamp
1.113	0.801	0.282	Red Swamp
1.097	0.77	0.294	Red Swamp
1.133	0.862	0.281	Red Swamp
1.022	0.913	0.272	Red Swamp
0.929	0.941	0.329	Red Swamp
0.956	0.823	0.299	Red Swamp
1.03	0.889	0.277	Red Swamp
1.068	0.877	0.607	Red Swamp
1.068	0.897	0.631	Red Swamp
1.091	1.037	0.689	Red Swamp
1.082	0.963	0.641	Red Swamp
0.979	0.985	0.678	Red Swamp
1.162	0.53	0.207	Red Swamp
1.173	0.549	0.212	Red Swamp
1.117	0.526	0.215	Red Swamp
1.132	0.607	0.252	Red Swamp
1.052	0.638	0.326	Red Swamp
1.019	0.626	0.319	Red Swamp
0.906	0.674	0.404	Red Swamp
0.91	0.756	0.389	Red Swamp
0.908	0.756	0.448	Red Swamp
0.856	0.796	0.463	Red Swamp
0.815	0.781	0.448	Red Swamp
0.853	0.841	0.327	Red Swamp
0.944	0.833	0.415	Red Swamp
1.008	0.904	0.378	Red Swamp
0.91	0.578	0.389	Red Swamp
1.139	0.707	0.35	Red Swamp
1.115	0.704	0.357	Red Swamp
1.119	0.659	0.367	Red Swamp
1.039	0.655	0.374	Red Swamp
0.991	0.637	0.392	Red Swamp
0.957	0.586	0.398	Red Swamp
0.913	0.592	0.386	Red Swamp
0.906	0.6	0.413	Red Swamp
0.848	0.573	0.428	Red Swamp
0.873	0.561	0.407	Red Swamp
0.777	0.569	0.422	Red Swamp
0.766	0.555	0.267	Red Swamp
0.736	0.544	0.3	Red Swamp
0.714	0.523	0.295	Red Swamp
0.751	0.537	0.253	Red Swamp
0.987	0.66	0.186	Red Swamp
0.95	0.638	0.185	Red Swamp
0.969	0.626	0.182	Red Swamp
0.972	0.599	0.209	Red Swamp
0.951	0.577	0.21	Red Swamp
0.935	0.56	0.216	Red Swamp
0.865	0.55	0.229	Red Swamp
0.825	0.531	0.263	Red Swamp
0.767	0.523	0.254	Red Swamp
0.73	0.492	0.293	Red Swamp
0.753	0.427	0.322	Red Swamp
0.739	0.444	0.319	Red Swamp
0.772	0.462	0.324	Red Swamp
1.002	0.417	0.35	Red Swamp
0.714	0.42	0.383	Red Swamp
0.752	0.458	0.23	Red Swamp
0.743	0.459	0.195	Red Swamp
0.741	0.48	0.218	Red Swamp
0.77	0.495	0.243	Red Swamp
0.807	0.515	0.253	Red Swamp
0.827	0.509	0.275	Red Swamp
0.835	0.528	0.296	Red Swamp
0.858	0.51	0.312	Red Swamp
0.905	0.535	0.321	Red Swamp
0.9	0.542	0.339	Red Swamp
0.945	0.545	0.353	Red Swamp
0.935	0.557	0.375	Red Swamp
0.97	0.56	0.381	Red Swamp
0.971	0.574	0.371	Red Swamp
1.039	0.578	0.396	Red Swamp
0.542	0.523	0.171	Red Swamp
0.567	0.517	0.18	Red Swamp
0.568	0.536	0.176	Red Swamp
0.591	0.525	0.183	Red Swamp
0.632	0.513	0.204	Red Swamp
0.623	0.511	0.204	Red Swamp
0.625	0.452	0.206	Red Swamp
0.646	0.452	0.199	Red Swamp
0.709	0.483	0.233	Red Swamp
0.725	0.434	0.248	Red Swamp
0.753	0.463	0.26	Red Swamp
0.777	0.434	0.277	Red Swamp
0.825	0.44	0.302	Red Swamp
0.814	0.459	0.295	Red Swamp
0.837	0.427	0.312	Red Swamp
1.073	0.712	0.366	Red Swamp
1.109	0.687	0.397	Red Swamp
1.069	0.672	0.397	Red Swamp
0.997	0.638	0.377	Red Swamp
1.017	0.631	0.368	Red Swamp
0.947	0.602	0.316	Red Swamp
0.93	0.598	0.302	Red Swamp
0.891	0.587	0.296	Red Swamp
0.919	0.572	0.281	Red Swamp
0.868	0.547	0.292	Red Swamp
0.865	0.536	0.295	Red Swamp
0.807	0.514	0.277	Red Swamp
0.794	0.528	0.273	Red Swamp
0.74	0.497	0.242	Red Swamp
0.777	0.47	0.214	Red Swamp
0.982	0.696	0.353	Red Swamp
1.031	0.675	31	Red Swamp
1.041	0.65	0.311	Red Swamp
1.018	0.668	0.392	Red Swamp
1.014	0.66	0.48	Red Swamp
0.975	0.647	0.349	Red Swamp
0.968	0.637	0.397	Red Swamp
0.885	0.598	0.224	Red Swamp
0.903	0.594	0.241	Red Swamp
0.899	0.579	0.266	Red Swamp
0.881	0.585	0.254	Red Swamp
0.848	0.588	0.278	Red Swamp
0.814	0.579	0.183	Red Swamp
0.814	0.575	0.204	Red Swamp
0.752	0.557	0.203	Red Swamp
0.541	0.248	0.104	Marbled
0.572	0.234	0.099	Marbled
0.537	0.234	0.103	Marbled
0.515	0.227	0.102	Marbled
0.457	0.248	0.101	Marbled
0.426	0.241	0.11	Marbled
0.402	0.241	0.107	Marbled
0.375	0.27	0.109	Marbled
0.346	0.229	0.112	Marbled
0.321	0.222	0.112	Marbled
0.327	0.211	0.117	Marbled
0.319	0.218	0.103	Marbled
0.314	0.211	0.102	Marbled
0.304	0.22	0.096	Marbled
0.296	0.202	0.1	Marbled
0.564	0.299	0.122	Marbled
0.526	0.289	0.123	Marbled
0.537	0.293	0.127	Marbled
0.523	0.277	0.123	Marbled
0.491	0.308	0.109	Marbled
0.464	0.306	0.108	Marbled
0.429	0.261	0.106	Marbled
0.413	0.246	0.098	Marbled
0.467	0.237	0.125	Marbled
0.472	0.312	0.095	Marbled
0.396	0.277	0.089	Marbled
0.413	0.297	0.082	Marbled
0.408	0.311	0.099	Marbled
0.398	0.27	0.109	Marbled
0.384	0.273	0.103	Marbled
0.594	0.216	0.105	Marbled
0.569	0.196	0.11	Marbled
0.555	0.216	0.086	Marbled
0.544	0.216	0.074	Marbled
0.516	0.235	0.104	Marbled
0.504	0.248	0.109	Marbled
0.518	0.253	0.116	Marbled
0.478	0.213	0.103	Marbled
0.458	0.222	0.101	Marbled
0.475	0.305	0.093	Marbled
0.466	0.287	0.086	Marbled
0.445	0.308	0.12	Marbled
0.444	0.258	0.117	Marbled
0.437	0.27	0.138	Marbled
0.391	0.26	0.135	Marbled
0.559	0.252	0.151	Marbled
0.554	0.261	0.146	Marbled
0.566	0.264	0.162	Marbled
0.488	0.267	0.151	Marbled
0.462	0.259	0.168	Marbled
0.445	0.259	0.181	Marbled
0.41	0.266	0.183	Marbled
0.436	0.243	0.17	Marbled
0.401	0.304	0.177	Marbled
0.38	0.286	0.153	Marbled
0.374	0.285	0.151	Marbled
0.365	0.278	0.163	Marbled
0.345	0.281	0.166	Marbled
0.326	0.228	0.156	Marbled
0.319	0.234	0.167	Marbled
0.647	0.171	0.1	Marbled
0.619	0.168	0.095	Marbled
0.576	0.165	0.088	Marbled
0.504	0.298	0.105	Marbled
0.511	0.302	0.081	Marbled
0.49	0.314	0.071	Marbled
0.458	0.249	0.089	Marbled
0.472	0.225	0.088	Marbled
0.453	0.25	0.105	Marbled
0.423	0.277	0.091	Marbled
0.43	0.312	0.124	Marbled
0.457	0.32	0.105	Marbled
0.375	0.304	0.121	Marbled
0.419	0.185	0.119	Marbled
0.355	0.19	0.116	Marbled
0.576	0.33	0.112	Marbled
0.545	0.309	0.091	Marbled
0.531	0.311	0.112	Marbled
0.519	0.294	0.11	Marbled
0.511	0.29	0.122	Marbled
0.503	0.294	0.117	Marbled
0.459	0.283	0.121	Marbled
0.465	0.28	0.116	Marbled
0.46	0.262	0.117	Marbled
0.444	0.248	0.143	Marbled
0.438	0.259	0.15	Marbled
0.445	0.248	0.138	Marbled
0.428	0.255	0.152	Marbled
0.417	0.248	0.154	Marbled
0.41	0.241	0.161	Marbled
0.647	0.312	0.155	Marbled
0.655	0.303	0.167	Marbled
0.617	0.319	0.173	Marbled
0.578	0.297	0.176	Marbled
0.569	0.294	0.164	Marbled
0.526	0.281	0.152	Marbled
0.507	0.263	0.154	Marbled
0.498	0.241	0.145	Marbled
0.476	0.219	0.142	Marbled
0.428	0.229	0.121	Marbled
0.42	0.213	0.111	Marbled
0.392	0.195	0.097	Marbled
0.365	0.229	0.105	Marbled
0.349	0.238	0.124	Marbled
0.42	0.235	0.152	Marbled
0.651	0.255	0.086	Marbled
0.596	0.246	0.107	Marbled
0.574	0.244	0.106	Marbled
0.551	0.304	0.108	Marbled
0.516	0.28	0.113	Marbled
0.522	0.255	0.114	Marbled
0.495	0.241	0.126	Marbled
0.487	0.218	0.126	Marbled
0.441	0.191	0.131	Marbled
0.407	0.18	0.14	Marbled
0.389	0.18	0.134	Marbled
0.368	0.185	0.146	Marbled
0.363	0.179	0.143	Marbled
0.345	0.161	0.16	Marbled
0.324	0.276	0.157	Marbled
0.305	0.231	0.155	Marbled
0.299	0.22	0.148	Marbled
0.315	0.243	0.163	Marbled
0.317	0.219	0.077	Marbled
0.353	0.227	0.094	Marbled
0.344	0.209	0.096	Marbled
0.367	0.195	0.093	Marbled
0.391	0.184	0.097	Marbled
0.398	0.166	0.101	Marbled
0.429	0.168	0.115	Marbled
0.457	0.167	0.125	Marbled
0.499	0.164	0.145	Marbled
0.513	0.171	0.154	Marbled
0.535	0.178	0.153	Marbled
0.551	0.215	0.142	Marbled
0.588	0.28	0.248	Marbled
0.546	0.291	0.193	Marbled
0.512	0.3	0.188	Marbled
0.493	0.275	0.166	Marbled
0.449	0.24	0.244	Marbled
0.417	0.235	0.173	Marbled
0.408	0.218	0.2	Marbled
0.391	0.21	0.163	Marbled
0.379	0.176	0.209	Marbled
0.368	0.176	0.168	Marbled
0.344	0.186	0.122	Marbled
0.319	0.191	0.232	Marbled
0.316	0.18	0.174	Marbled
0.299	0.177	0.15	Marbled
0.328	0.212	0.143	Marbled
0.797	0.523	0.147	Yabby
0.714	0.537	0.141	Yabby
0.712	0.504	0.184	Yabby
0.723	0.497	0.169	Yabby
0.714	0.497	0.191	Yabby
0.72	0.493	0.191	Yabby
0.69	0.49	0.188	Yabby
0.68	0.471	0.184	Yabby
0.704	0.479	0.199	Yabby
0.668	0.457	0.229	Yabby
0.678	0.453	0.232	Yabby
0.663	0.449	0.24	Yabby
0.684	0.456	0.247	Yabby
0.649	0.442	0.251	Yabby
0.657	0.431	0.265	Yabby
0.824	0.529	0.231	Yabby
0.83	0.524	0.249	Yabby
0.836	0.529	0.243	Yabby
0.824	0.492	0.243	Yabby
0.824	0.496	0.256	Yabby
0.801	0.488	0.263	Yabby
0.783	0.485	0.265	Yabby
0.771	0.467	0.255	Yabby
0.753	0.469	0.267	Yabby
0.735	0.437	0.274	Yabby
0.712	0.431	0.263	Yabby
0.717	0.431	0.257	Yabby
0.7	0.511	0.293	Yabby
0.676	0.522	0.292	Yabby
0.646	0.523	0.291	Yabby
0.806	0.406	0.128	Yabby
0.8	0.393	0.139	Yabby
0.804	0.406	0.146	Yabby
0.791	0.423	0.152	Yabby
0.773	0.426	0.155	Yabby
0.743	0.425	0.165	Yabby
0.727	0.428	0.182	Yabby
0.713	0.433	0.195	Yabby
0.693	0.437	0.204	Yabby
0.682	0.459	0.214	Yabby
0.662	0.464	0.208	Yabby
0.674	0.5	0.216	Yabby
0.622	0.521	0.267	Yabby
0.571	0.505	0.281	Yabby
0.601	0.498	0.273	Yabby
0.815	0.425	0.216	Yabby
0.805	0.429	0.22	Yabby
0.809	0.409	0.243	Yabby
0.79	0.439	0.244	Yabby
0.799	0.447	0.249	Yabby
0.791	0.452	0.265	Yabby
0.777	0.45	0.28	Yabby
0.761	0.464	0.282	Yabby
0.737	0.47	0.292	Yabby
0.723	0.481	0.286	Yabby
0.701	0.482	0.294	Yabby
0.705	0.489	0.311	Yabby
0.685	0.492	0.275	Yabby
0.658	0.505	0.286	Yabby
0.67	0.514	0.28	Yabby
0.635	0.251	0.18	Yabby
0.588	0.245	0.17	Yabby
0.548	0.329	0.173	Yabby
0.542	0.329	0.195	Yabby
0.528	0.331	0.212	Yabby
0.509	0.342	0.22	Yabby
0.496	0.335	0.229	Yabby
0.478	0.353	0.187	Yabby
0.474	0.364	0.201	Yabby
0.456	0.358	0.199	Yabby
0.463	0.368	0.204	Yabby
0.454	0.373	0.213	Yabby
0.428	0.375	0.219	Yabby
0.43	0.369	0.243	Yabby
0.43	0.383	0.237	Yabby
0.916	0.557	0.178	Yabby
0.892	0.585	0.204	Yabby
0.857	0.575	0.204	Yabby
0.857	0.557	0.177	Yabby
0.854	0.557	0.241	Yabby
0.837	0.538	0.251	Yabby
0.798	0.529	0.139	Yabby
0.814	0.54	0.146	Yabby
0.789	0.52	0.152	Yabby
0.79	0.492	0.155	Yabby
0.774	0.492	0.182	Yabby
0.752	0.483	0.195	Yabby
0.689	0.484	0.2	Yabby
0.668	0.483	0.214	Yabby
0.65	0.492	0.209	Yabby

## Sheet: Sheet4
species name	Carapac length (mm)	Antenna length (mm)	Antenna to Carapace ratio
Spiny Cheek	27.833	64.47	2.31632
Spiny Cheek	23.099	59.324	2.56825
Spiny Cheek	24.269	30.132	1.24158
Spiny Cheek	21.274	28.026	1.31738
Spiny Cheek	20.38	31.087	1.52537
Spiny Cheek	28.079	47.566	1.69401
Spiny Cheek	33	60	1.81818
Spiny Cheek	18	23	1.27778
Dwarf	8.296	14.219	1.71396
Dwarf	9.375	12.137	1.29461
Dwarf	9.326	7.743	0.830259
Dwarf	8.033	12.028	1.49732
Dwarf	9.5	13.695	1.44158
Dwarf	8.199	8.337	1.01683
Dwarf	8.118	12.212	1.50431
Dwarf	8.631	14.45	1.6742
Dwarf	7.83	13.589	1.7355
Dwarf	7.278	10.273	1.41151
Signal	43	69.949	1.62672
Signal	45	58.362	1.29693
Signal	45	59.36	1.31911
Signal	41	52.951	1.29149
Signal	39	56.358	1.44508
Signal	44	68.34	1.55318
Signal	43	66.925	1.5564
Signal	45	54.041	1.20091
Signal	42	72.552	1.72743
Signal	40	44.048	1.1012
Red Swamp	46	93	2.02174
Red Swamp	35	55.22	1.57771
Red Swamp	48	55.781	1.1621
Red Swamp	48	63.998	1.33329
Red Swamp	43	80.363	1.86891
Red Swamp	43	63.25	1.47093
Red Swamp	42	51.466	1.22538
Red Swamp	32	55.451	1.73284
Red Swamp	41	72	1.7561
Red Swamp	39	75	1.92308
Red Swamp	47	87	1.85106
Red Swamp	35	54	1.54286
Red Swamp	37	47	1.27027
Marbled	18.945	34.605	1.8266
Marbled	20.88	41.108	1.96877
Marbled	19.591	36.939	1.88551
Marbled	18.765	34.348	1.83043
Marbled	21.091	41.256	1.9561
Marbled	18.524	34.727	1.8747
Marbled	20.519	35.995	1.75423
Marbled	21.04	41.793	1.98636
Marbled	18.762	44.848	2.39036
Marbled	18.761	32.803	1.74847
Yabby	30.238	71.051	2.34973
Yabby	26.008	50.978	1.96009
Yabby	30.224	72.283	2.39158
Yabby	25.631	47.947	1.87066
Yabby	20.221	28.951	1.43173
Yabby	30.117	71.086	2.36033
